# Supplementary material for: RSV Vaccine with Nanoparticle-Based Poly-Sorbitol Transporter (PST) Adjuvant Improves Respiratory Protection Against RSV Through Inducing Both Systemic and Mucosal Humoral Immunity
Source: Vaccines (Basel). 2024 Nov 29;12(12):1354. doi: 10.3390/vaccines12121354 (PMC11680183; doi:10.3390/vaccines12121354)
Supplement: Supplementary file 1 [file vaccines-12-01354-s001.zip]

Archive with 9 entries (9 files):
- Supplement Figure S1.tiff
- Supplement Figure S2.tiff
- Supplement Figure S3.tiff
- Supplement Figure S4.tiff
- Supplement Figure S5.tiff
- Supplement Figure S6.tiff
- Supplement Figure S7.tiff
- Supplement Figure S8.tiff
- Supplement Figure S9.tiff
